# Supplementary material for: Effects of the Malnutrition—Eat Additional Meal (MEAM) Diet on the Serum Levels of Albumin and C-Reactive Protein in Hemodialysis Patients
Source: Nutrients. 2022 Dec 16;14(24):5352. doi: 10.3390/nu14245352 (PMC9782191; doi:10.3390/nu14245352)
Supplement: Supplementary file 1 [file nutrients-14-05352-s001.zip]

Archive with 1 entries (1 files):
- nutrients-2064869-supplementary.pdf
